# Supplementary material for: Structural homology screens reveal host-derived poxvirus protein families impacting inflammasome activity
Source: Cell Rep. Author manuscript; Available in PMC 2023 Dec 12. (PMC10715236; doi:10.1016/j.celrep.2023.112878)
Supplement: 2 [file NIHMS1928244-supplement-2.xlsx]

## Sheet: FINALTABLE
Vaccinia screen results summary.
Converged = TM-align & FATCAT agreement				Excess Hits = Large quantity of nonspecific (such as groups of unrelated proteins, not a large protein family) observed. This commonly overlaps with vaccinia proteins with few structural motifs.
Proteins with <16 secondary structural motifs (as determined by STRIDE) are highlighted in yellow and excluded as hits. Some select proteins in this category were still further annotated and may be of interest.
%ID was calculated based on a clustal omega alignment of the indicated uniprot identifiers
Some proteins with hits have other hits that are extrememly close to the annotated hit. While these are often orthologs of the same gene/protein, they may be of interest. See supplemental figures.
Uniprot ID	Orf Name	pLDDT	Length (AA)	ssMotifs	Converged	Excess Hits	Hit	Hit ID	%ID (Top Hit)
P21113	7kDaAtIP	68.7423	65	9	N
P20982	A1	87.2308	150	22	N
P20642	A10	77.1162	891	122	N
P20988	A11	56.0934	318	25	N
P20989	A12	62.0042	192	19	N
P20990	A13	70.5497	70	4	Y
P20991	A14	69.033	90	2	Y	Y
p0ck28	A14p5	89.6357	53	2	Y	Y
P20992	A15	89.0949	94	15	N
P20993	A16	81.9854	378	64	N
P68592	A17	71.3383	203	22	N
p20534	A18	86.7	493	74	Y		Helicases (top: HELLS)	Q9NRZ9	20.55
P20994	A19	66.2131	77	15	N
P68318	A2	77.6631	224	23	N
P20995	A20	90.8935	426	58	N
P20996	A21	85.9233	117	19	N
P20997	A22	88.7011	176	23	Y		Mitochondrial resolvase tefm	Q0P4D6	21.34
P20998	A23	91.5857	382	60	N
P68694	A24	91.1133	1164	213	Y		Polymerases (Polr2b)	Q8CFI7	24.44
P21114	A26	77.1156	322	34	N
p20535	A27	78.056	110	15	Y	Y
P68632	A28	81.3394	146	25	N
P21087	A29	95.7479	305	51	N
p0ck20	A2p5	69.7014	76	7	N
P20643	A3	77.4174	644	97	N
P68595	A30	78.6231	77	6	Y	Y
P21096	A31	80.3964	124	24	N
P68614	A32	89.233	270	42	N
P68616	A33	74.0423	185	20	Y		Klrh1	Q3UU75	23.87
P21057	A34	90.6042	168	25	Y		Klrb1c	P27814	20.75
P21058	A35	88.004	176	38	N
P68618	A36	50.5689	221	18	N
P21060	A37	87.8001	263	50	N
P21061	A38	87.0184	277	36	Y		CD47	Q61735	27.08
P21062	A39	94.2572	403	85	Y		Semaphorin Sema7a	Q9QUR8	27.23
P20983	A4	52.3825	281	28	N
P21063	A40	66.8708	168	27	Y		Klra1	P20937	24.2
P21064	A41	89.7409	219	36	N
P68695	A42	96.8521	133	25	Y		Profilin (Pfn2)	A0A0R4IPL1	27.27
P21065	A43	67.3083	194	24	N
P21097	A44	95.3034	346	50	Y		Steroid dehydrogenases (Top: Hsd3b2)	P26149	32.46
P21132	A45	93.2425	125	22	Y		sod1	O73872	18.55
P21066	A46	71.927	214	37	N
P21067	A47	75.0681	244	24	Y		GSDMD	P57764	20.09
P68693	A48	96.8082	204	27	Y		DTYMK	P23919	18.01
P21068	A49	91.491	162	18	N
P68610	A5	76.8166	164	17	N
p20492	A50	90.7099	552	91	Y		Ligases (Lig3)	P97386	55.43
P21069	A51	83.251	334	56	N
P21070	A52	88.236	190	17	N
P21071	A53	66.2668	103	20	N		TNFRSF1B	P20333	24
P68620	A54	58.2671	90	5	N	Y
P21073	A55	87.927	564	106	Y		Kelch proteins (diablo is top)	Q9VUU5	23.49
P20978	A56	64.1941	315	35	N
P21074	A57	91.4457	151	20	Y		Guk1	Q64520	46.36
P20985	A6	91.3489	372	30	N
p20635	A7	84.7643	710	134	N
P20986	A8	79.3983	288	35	N
P20987	A9	65.0273	99	4	Y
p20510	AorfA	60.2415	119	26	n
p20511	AorfB	75.7881	86	1	N	Y
p20512	AorfC	40.403	128	12	N
p20513	AorfD	49.1415	88	10	Y		Serinc1/drosophila ND-15
p20514	AorfE	42.4318	166	13	N
p20515	AorfF	65.7583	75	12	N
p20516	AorfG	59.3209	75	12	N
p20517	AorfH	36.8438	128	13	N
p20518	AorfI	55.9714	73	6	Y	Y
p20519	AorfJ	48.8401	73	9	N
p20520	AorfK	39.6153	70	11	N
P68624	AorfL	54.9253	88	7	Y		PSME1	Q06323	19.72
P68626	AorfM	58.7847	76	3	Y	Y
p20523	AorfN	70.8417	70	1	Y	Y
p20524	AorfO	40.7194	83	12	N
p20525	AorfP	35.7862	89	14	N
p20526	AorfQ	44.0109	77	7	N
p20527	AorfR	61.5128	66	4	Y	Y
P68628	AorfS	57.6827	67	11	N
P68630	AorfT	52.025	81	8	N
p20530	AorfU	63.1868	72	3	Y		K7DYB1
p20505	B1	95.9776	300	49	Y		Kinases (top: VRK1)	Q99986	40.6
P68687	B10	89.3594	166	40	Y		Kelch proteins (top: Danio kelch-like protein 12)	A0A2R8Q6R0	28.57
P21007	B11	69.784	88	5	Y		ambiguous
P21098	B12	94.0594	283	42	Y		Kinases (top: VRK1)	Q99986	33.33
P20841	B13	87.6357	116	20	Y		Serpins (top: Fly Spn42Dc)	A1Z6R4	33.04	*B13/B14 are fragments of a Serpin present as a single ORF in vaccinia strain WR
P20842	B14	85.8311	222	34	Y		Serpins (top: Serpina3j)	D3Z451	29.03
P21089	B15	93.5543	149	16	Y		Bcl2l2	P70345	13.86
P21116	B16	81.6644	30	1	Y	Y
P21075	B17	45.7309	340	61	N
P21076	B18	87.1039	574	87	Y		Ankyrin repeat and SOCS box-containing 15a	A0A2R8PZ70	20.53
P21077	B19	93.7727	353	70	N		Below threshhold: IL1r2
P20999	B2	91.2445	219	42	N
P21078	B20	49.0191	127	32	N
P21099	B21	64.5808	91	13	Y		Ankrd37
P21100	B22	80.3731	181	21	N
P21101	B23	73.5985	386	63	Y		ASB4	Q9Y574	20
P21102	B24	81.1496	150	24	Y		Ankyrin proteins (top: ANKRD22)	Q5VYY1	22.76
P21103	B25	76.8841	259	33	Y		Ankyrin proteins (top: Danio Ankyrin repeat and SOCS box protein 8)	Q7T386	23.67
P21104	B26	67.3626	103	10	Y		ambiguous - ankyrin or protein phosphatase 1?
P21105	B27	77.646	113	15	N
P21106	B28	66.4973	122	24	N
P21000	B3	75.2585	124	20	Y		Slfn1	Q3UU73	25.21
P21001	B4	74.7994	558	67	N
P21115	B5	85.5825	317	62	N
P68443	B6	80.8682	173	11	Y		Buffy	Q8T8Y5	20.96
P68445	B7	69.0538	182	32	N
P21004	B8	92.8886	272	45	N		F3/IFNGR1 (below threshold)
P21005	B9	81.0694	77	9	N
P68473	BorfA	46.5129	107	9	N
p20542	BorfB	59.9666	66	9	N
p20543	BorfC	36.4432	95	16	N
P68475	BorfD	59.86	71	5	Y		Tmem91, KANTR
P68477	BorfE	40.3575	91	13	N
p20546	BorfF	50.6022	75	10	N
p20547	BorfG	65.035	91	2	Y	Y
p20548	BorfH	43.7303	70	13	N
p20549	BorfI	56.4882	67	10	N
P21036	C1	82.9674	224	20	N		Strong pyrin domain hits w/ FATCAT alone, some BCL2 domains with TM-align. See main text.
P21043	C10	85.7309	331	53	N
p20494	c11	72.8907	142	24	N
p20531	C12	86.8147	353	57	Y		Serpins (top: Serpinb1c)	Q5SV42	34.2
P21044	C13	64.167	65	9	N
P21045	C14	81.714	82	12	N
P21037	C2	85.647	512	93	Y		Keap1	Q14145	22.2
P21090	C23	88.579	244	40	N
P68639	C3	90.0635	263	56	Y		C4BPA	P04003	37.45
P21038	C4	81.965	316	51	N
P21039	C5	89.1765	204	20	Y		Kelch proteins( top: KLHL8)	Q9P2G9	21.03
P21040	C6	92.6986	151	16	N		below thresshold: bcl2l15
P68599	C7	93.2052	150	29	N
P21041	C8	83.6136	184	28	N
P21042	C9	86.3456	634	85	N
P21119	CorfA	50.1987	69	12	N
P21120	CorfB	60.4873	72	6	Y	Y
P21121	CorfC	71.638	82	6	Y	Y
P21122	CorfD	66.6476	70	3	Y	Y
P21123	CorfE	84.9308	65	2	Y	Y
P20979	D1	90.4848	844	140	N
P21012	D10	94.2787	248	34	N		just under thresshold: Nudt2
P20637	D11	91.0164	631	100	Y		Chd3, HELLS, smarcad1 - helicases	O16102	19.44
P20980	D12	96.6684	287	34	Y		Cmtr1, 2 (methyltransferase)	Q9W4N2	19.79
P68441	D13	95.3462	551	105	N
P21008	D2	84.0012	146	21	N
P21009	D3	87.6136	237	38	N
p20536	D4	96.6796	218	45	Y		UNG1 (danio)	A2BIQ2	19.81
P21010	D5	89.5872	785	147	N
p20634	D6	86.6442	637	112	Y		smarcad1b (danio)	E7F1C4	21.98	**look back
P21034	D7	91.4259	161	34	Y		POL2RG	P62487	17.39
p20508	D8	89.6699	304	45	Y		Ca5b	Q9QZA0	33.33
P21011	D9	91.2669	213	32	N		just under thresshold: NudT15, 16, etc
p20550	DorfA	59.069	84	4	Y	Y
p20551	DorfB	52.6689	80	15	N
p20552	DorfC	41.7307	69	10	N
P68479	DorfD	55.3389	72	8	N
P68481	DorfE	48.1565	80	17	N
P68483	DorfF	65.4663	69	12	Y			A1A750, weak
P68485	DorfG	55.6205	90	5	Y	Y	lots, ambiguous
P68487	DorfH	69.0556	61	1	Y	Y	lots, ambiguous
p20553	DorfI	72.2204	74	2	N
P21079	E1	94.0763	479	70	N
P21050	E10	95.6675	95	10	Y		GFER
P68449	E11	84.8332	129	22	N
P21080	E2	89.7282	737	95	N
P21081	E3	78.2019	190	27	N
P21082	E4	68.3623	259	29	N
P21046	E5	74.0138	341	34	N
P21047	E6	84.781	567	62	N
P68447	E7	44.5557	166	20	N
P21049	E8	80.5392	273	42	N
p20509	E9	91.4455	1006	146	Y		PolD1	P54358	24.26
P21085	EorfA	49.1384	71	9	n
p20554	EorfB	42.5543	106	9	Y		TMEM18
p20555	EorfC	42.5223	70	11	N
p20556	EorfD	53.8327	66	15	N
p20557	EorfE	63.0406	65	4	Y	Y
p20558	EorfF	51.6681	115	11	Y		CHIC1	Q5VXU3	18.18
P68450	F1	68.0045	226	21	N
P21095	F10	89.6575	439	65	N
P21052	F11	79.9573	354	45	N
P21053	F12	88.6808	635	95	N
P20638	F13	91.7099	372	71	Y		PLD4	Q96BZ4	25.62
P21019	F14	65.3226	73	6	N
P21020	F15	81.8579	158	37	N
P21021	F16	84.1432	231	25	N
P68454	F17	70.684	101	21	N
P68634	F2	94.1535	147	26	Y		Dut	Q9CQ43	59.86
P21013	F3	89.1242	480	94	N
p20493	F4	88.2156	319	27	Y		Rrm2b	Q6PEE3	75.24
P21014	F5	70.7512	321	51	N
P68601	F6	66.5815	74	10	N
P21016	F7	50.8479	92	9	N
P21017	F8	68.0579	65	5	N
P68452	F9	83.2636	212	21	N
p20559	ForfA	59.4449	67	5	Y	Y
p20560	ForfB	65.592	78	7	N
p20561	ForfC	59.5756	96	7	Y	Y
p20562	ForfD	67.7367	85	5	Y		Ifitm10?	Q8BR26	17.11
p20563	ForfE	58.6866	71	5	Y	Y
p20564	ForfF	66.709	74	4	Y	Y
P21022	G1	87.2616	591	85	Y		Ide	P22817	17.9
P68457	G2	93.4774	220	30	N
P68459	G3	84.0147	111	14	N
P68461	G4	91.5997	124	22	N
P21026	G5	93.2412	434	65	N		just below threshhold: FEN1/XRN2/XRN1 nucleases
P68315	G5p5	77.4598	63	10	N		just below threshhold: polr2l
P21027	G6	90.7236	165	36	N		just below threshhold: Plaat1, tmem222 - previously shown to have similarity to bacterial peptidase, NLPC/P6 family, Plaat is a phospholipase/acyltransferase within this family
P21028	G7	64.3326	371	33	N
P68612	G8	89.599	260	50	Y		PCNA	Q9VIT0	20.4
P21030	G9	86.3739	340	51	N
p20565	GorfA	32.2429	132	13	N
p20566	GorfB	72.7065	72	1	Y	Y
P20495	H1	97.2116	171	21	Y		Phosphatases (top: Danio tyrosine phosphatase Q0P4E3)	Q0P4E3	27.03
p20496	H2	84.2668	189	28	N
p20497	H3	86.4423	324	50	N
P68439	H4	71.776	795	107	N
p20538	H5	65.4524	203	10	N
P68697	H6	94.3645	314	41	Y		top1	E7FE49	19.59
p20539	H7	93.5535	146	16	N
p20567	HorfA	77.6054	71	2	Y	Y
p20498	I1	83.9629	312	50	N
P68604	I2	67.8725	73	6	Y		mt-co3
p20499	I3	81.5621	269	45	N
P20503	I4	93.1913	771	112	Y		Rrm1	P07742	76.01
p20500	I5	83.2462	79	8	Y	Y	ambiguous, maybe odorant receptors/olfactory receptors?
P68463	I6	85.7624	382	60	N
p20501	I7	91.6076	423	55	N
p20502	I8	91.6925	676	120	Y		helicases (top: DHX35)	Q9H5Z1	20.5
p20568	IorfA	57.4434	77	8	Y	Y
P21032	J1	73.7211	153	11	N
P68564	J2	92.6123	177	38	Y		TK1	P04184	66.67
P21033	J3	89.6302	333	37	Y		cmtr2	Q9UAS6	19.75
P68608	J4	92.2136	185	33	Y		POLR2E	P19388	21.88
P21083	J5	80.4719	133	20	N
p20504	J6	93.8959	1286	208	Y		POLR2A	P24928	24.07
p20632	K1	95.648	284	47	Y		Ankyrin proteins (top: Nfkbid)	Q2TB02	19.03
p20532	K2	89.5437	369	65	Y		Serpins (top: SERPINA3	P01011	24.59
P20639	K3	92.3027	88	18	Y		polr2g	P62488	20.48
p20537	K4	92.2311	424	72	Y		PLD3	O35405	47.73
P21084	K5	73.4419	136	20	Y		Mgll	O35678	32.35
P68465	K6	88.7842	81	13	Y		Mgll
P68467	K7	88.3405	149	16	Y		BCL2L10	Q9Z0F3	18.8
p20569	KorfA	44.2151	81	12	N
p20570	KorfB	61.6414	79	6	Y	Y
p20540	L1	78.5939	250	34	N
P20843	L2	74.6668	87	2	Y		ambiguous
P21031	L3	79.5641	350	43	N
P20981	L4	79.4411	251	45	N
P68622	L5	77.4756	128	18	N
P20640	M1	86.2202	472	59	Y		ASB2, other ankyrin	Q96Q27	23.94
P21092	M2	75.5107	220	39	N
P21054	N1	95.3149	117	12	Y		MCL1
P20641	N2	75.0361	175	13	N
P21093	O1	82.197	666	77	N
P68690	O2	97.4889	108	17	Y		Glrx	P35754	46.23
p0ck22	O3	80.3555	35	1	Y	Y
P68489	U7kDa	73.8132	62	3	Y	Y
P68491	U8p7kDa	84.7712	72	2	Y	Y
