# Supplementary material for: Structural homology screens reveal host-derived poxvirus protein families impacting inflammasome activity
Source: Cell Rep. Author manuscript; Available in PMC 2023 Dec 12. (PMC10715236; doi:10.1016/j.celrep.2023.112878)
Supplement: 3 [file NIHMS1928244-supplement-3.xlsx]

## Sheet: Genome_accessions
Synteny Analysis
Genome	Accession
Vaccinia virus	NC_006998
Skunkpox virus	NC_031038
NY014 poxvirus	NC_035469.1
Myxoma virus	NC_001132.2
Eptesipox virus	NC_035460.1
Poxvirus BLAST Database
Genome	Accession
Cotia virus	HQ646181.2
Saltwater crocodilepox	MK903858.1
Deerpox virus	AY689437.1
Fowlpox virus	NC_002188.1
Eastern grey kangaroopox virus	MF661791.2
Lumpy skin disease virus	NC_003027.1
Molluscum contagiosum virus	MH320554.1
Orf virus	MG716417.1
Pteropox virus	KU980965.1
Sea otter poxvirus	MH427217.1
Sheeppox virus	MN072631.1
Squirrel poxvirus	HE601899.1
Swinepox virus	MZ682626.1
Yaba monkey tumor virus	AY386371.1
Avipoxvirus Genomes
Genome	Accession
cooks petrelpox	OP292971.1
swpv1	KX857216.1
finch	OM869483.1
canary	NC_005309.1
flamingo	NC_036582.1
pigeon	NC_024447.1
fwpv (2016, france)	MF766432.1
fwpv (2000)	NC_002188.1
fwpv (NX10)	KX196452.1
fwpv (mn00.2)	MH709124.1
penguin PSan92	NC_024446.1
fwpv (SK, 99866)	MW558075.1
fwpv (2016b, france)	MF766431.1
fwpv (NX10)	KX196452.1
fwpv (mn00.2)	MH709124.1
FWPV (2000)	NC_002188.1
FWPV (V_cmp, SK)	MW558078.1
Albatross	OK348853.1
fwpv (282e4)	MG702259.1
Cheloniid	MT799800.1
magpie	MK903864.1
teiidae	MT712273.1
turkey	NC_028238.1
crow (pseudo only)	ON408417.1

## Sheet: Gasdermin_tree
Viral gasdermins
Protein	Accession
Vaccinia virus gasdermin (COP)	M35027.1:c153690-152956
Rabbitpox virus gasdermin	AY484669.1:c159516-158782
Horsepox virus gasdermin	KY349117.1:c166272-165538
Buffalopox virus gasdermin	MG599038.1:c157906-157148
Vaccinia virus gasdermin (WR)	AY243312.1:c154675-153917
Cowpox virus gasdermin	KC813500.1:c153312-152578
Orthopoxvirus abatino gasdermin	NC 055231.1:c163765-163031
Ectromelia virus gasdermin	MN912466.1:c156293-155559
Akhmeta virus gasdermin	MH607143.1:c167386-166652
Taterapox virus gasdermin	DQ437594.1:c153307-152573
Variola virus gasdermin (17CE)	KY358055.1:c145385-144651
Variola virus gasdermin (1947)	DQ441432.1:c146026-145292
Variola virus gasdermin (1969)	DQ441437.1:c146904-146170
Alaskapox virus gasdermin	MN240300.1:c166555-165827
Skunkpox virus gasdermin	KU749310.1:c167631-166873
Volepox virus gasdermin	KU749311.1:c169057-168281
Raccoonpox virus gasdermin	KU749309.1:c145369-144644
Camelpox virus gasdermin (CMS, truncated)	AY009089.1:c154402-154034
Camelpox virus gasdermin (truncated)	MK910851.1:c154204-153836
NY014 poxvirus gasdermin	MF001305.1:c159640-158771
Murmansk poxxvirus gasdermin	MF001304.1:c160603-159728
Yoka poxvirus gasdermin	HQ849551.1:c134784-134035
Skunkpox virus gasdermin (short)	KU749310.1:172437-172985
Racconpox virus gasdermin (short)	KU749309.1:150174-150722
Volepox virus gasdermin (short)	KU749311.1:173861-174445
Murmansk poxxvirus gasdermin (short)	MF001304.1:c165763-165224
NY014 poxvirus gasdermin (short)	MF001305.1:c164808-164269
Myxoma virus gasdermin	NP_051846.1
Rabbit fibroma virus gasdermin	NP_052021.1
Eptesipox virus gasdermin	YP_009408097.1
Cooks Petrelpox	WCB86927.1_CPPV116_hypothetical_protein_[Cooks_petrelpox_virus]
Shearwaterpox1	ARF02807.1_SWPV1-246_[Shearwaterpox_virus]
Finch poxvirus	UOX38602.1_hypothetical_protein_[Finch_poxvirus]
canarypox virus	NP_955035.1_hypothetical_protein_CNPV012_[Canarypox_virus]
cooks petrilpox	WCB86827.1_CPPV016_hypothetical_protein_[Cooks_petrelpox_virus]
Flamingopox	YP_009448176.1_hypothetical_protein_C1178_gp283_[Flamingopox_virus_FGPVKD09]
Pigeonpox	YP_009046354.1_hypothetical_protein_HM89_gp126_[Pigeonpox_virus]
Cooks petrelpox	WCB86986.1_CPPV175_hypothetical_protein_[Cooks_petrelpox_virus]
Flamingopox	YP_009448040.1_hypothetical_protein_C1178_gp125_[Flamingopox_virus_FGPVKD09]
Fowlpox	AXY05184.1_hypothetical_protein_[Fowlpox_virus]
Fowlpox	AXY04662.1_hypothetical_protein_[Fowlpox_virus]
Fowlpox	NP_039184.1_hypothetical_protein_FPV221_[Fowlpox_virus]
Fowlpox	ART91654.1_vaccinia_A47L-like_protein_[Fowlpox_virus]
Fowlpox	AYO89814.1_hypothetical_protein_FPV221_[Fowlpox_virus]
Pigeonpox	YP_009046447.1_A47L-like_protein_[Pigeonpox_virus]
Flamingopox	YP_009448146.1_hypothetical_protein_C1178_gp240_[Flamingopox_virus_FGPVKD09]
Penguinpox	YP_009046216.1_A47L-like_protein_[Penguinpox_virus]
Fowlpox	URH27575.1_hypothetical_protein_99866_00235_[Fowlpox_virus]
Fowlpox	AXY04933.1_hypothetical_protein_[Fowlpox_virus]
Fowlpox	ART91662.1_hypothetical_protein_[Fowlpox_virus]
Fowlpox	AYO89822.1_hypothetical_protein_FPV229_[Fowlpox_virus]
Fowlpox	NP_039192.1_hypothetical_protein_FPV229_[Fowlpox_virus]
Fowlpox	URH28352.1_hypothetical_protein_V_cmp_00231_[Fowlpox_virus]
Albatrosspox	UNS14472.1_ALPV-308_[Albatrosspox_virus]
Penguinpox	YP_009046221.1_putative_A47L-like_protein_[Penguinpox_virus]
Pigeonpox	YP_009046452.1_putative_A47L-like_protein_[Pigeonpox_virus]
Flamingopox	YP_009448152.1_putative_A47L-like_protein_[Flamingopox_virus_FGPVKD09]
Cooks petrelpox	WCB87127.1_CPPV316_putative_A47L-like_protein_[Cooks_petrelpox_virus]
Shearwaterpox	ARF02840.1_SWPV1-281_[Shearwaterpox_virus]
Fowlpox	AYP74072.1_hypothetical_protein_[Fowlpox_virus]
Cheloniid poxvirus	QRI43019.1_hypothetical_protein_ChPV301_[Cheloniid_poxvirus_1]
Magpiepox	QGM48949.1_conserved_hypothetical_protein_[Magpiepox_virus]
Finch poxvirus	UOX38782.1_hypothetical_protein_[Finch_poxvirus]
Canarypox virus	NP_955325.1_hypothetical_protein_CNPV302_[Canarypox_virus]
Shearwaterpox	ARF02766.1_SWPV1-192_[Shearwaterpox_virus]
Teiidaie Poxvirus	QRY18970.1_ORF-100_[Teiidae_poxvirus_1]
Turkeypox virus	YP_009177139.1_hypothetical_protein_ASN15_gp118_[Turkeypox_virus]
Vertebrate gasdermins
Protein	Accession
Human gasdermin a	NP_835465.2
Chicken gasdermin a	NP_001026532.1
Bos taurus gasdermin a	NP_001071558.1
Macaca mulatta gasdermin a	XP_014975037.1
Pan troglodytes gasdermin a	XP_001171222.1
Desmodus rotundus gasdermin a	XP_024429158.1
Rousettus aegyptiacus gasdermin a	XP_016020091.2
Pteropus alecto gasdermin a	XP_006924750.1
Halichoerus grypus gasdermin a	XP_035935879.1
Octodon degus gasdermin a	XP_004633937.1
Rhinatrema bivittatum gasdermin a	XP_029428328.1
Amblyraja radiata gasdermin a	XP_032891479.1
Mouse gasdermin a3	Q5Y4Y6
Mouse gasdermin a3	Q9EST1
Mouse gasdermin a2	Q32M21
Human gasdermin b	NP_001159430.1
Bos taurus gasdermin b	NP_001231146.1
Pan troglodytes gasdermin b	XP_009430521.1
Sarcophilus harrisii gasdermin b	XP_023358160.1
Pteropus alecto gasdermin b	XP_024897515.1
Rousettus aegyptiacus gasdermin b	XP_036078993.1
Desmodus rotundus gasdermin b	XP_024429114.1
Macaca mulatta gasdermin b	XP_014975035.1
Halichoerus grypus gasdermin b	XP_035935913.1
Human gasdermin c	NP_113603.1
Macaca mulatta gasdermin c	XP_28708741.1
Bos taurus gasdermin c	NP_001039469.1
Sarcophilus harrisii gasdermin c	XP_31803207.1
Rousettus aegyptiacus gasdermin c	XP_036088919.1
Desmodus rotundus gasdermin c	XP_024427836.1
Felis catus gasdermin c	XP_019678683.1
Pan troglodytes gasdermin c	XP_001153860.1
Mus pahari gasdermin c	XP_021073018.1
Human gasdermin d	NP_079012.3
Mouse gasdermin d	NP_081236.1
Bos taurus gasdermin d	NP_001039625.1
Macaca mulatta gasdermin d	XP_015001615.2
Pteropus alecto gasdermin d	XP_006913014.1
Rousettus aegyptiacus gasdermin d	XP_036089037.1
Desmodus rotundus gasdermin d	XP_024428237.1
Pan troglodytes gasdermin d	XP_009454389.2
Felis catus gasdermin d	XP_023104116.1
Human gasdermin e	NP_001120925.1
Mouse gasdermin e	NP_061239.1
Chicken gasdermin e	NP_001006361.1
Bos taurus gasdermin e	NP_001180041.1
Xenopus tropicalis gasdermin e	XP_002933445.2
Macaca mulatta gasdermin e	XP_001096213.2
Pteropus alecto gasdermin e	XP_006912063.1
Sarcophilus harrisii gasdermin e	XP_031796450.1
Chelonia mydas gasdermin e	XP_027689547.1
Rana temporaria gasdermin e	XP_040208817.1
Chrysemys picta bellii gasdermin e	XP_023962559.1
Rhinatrema bivittatum gasdermin e	XP_029444983.1
Octodon degus gasdermin e	XP_004626528.1
Mus pahari gasdermin e	XP_021046698.1
Pygosceli adeliae gasdermin e	XP_009324004.1
Desmodus rotundus gasdermin e	XP_024418892.1
Rousettus aegyptiacus gasdermin e	XP_016015046.2
Amblyraja radiata gasdermin e	XP_032903802.1
Pan troglodytes gasdermin e	XP_001159685.3
Omitted from tree (severe truncation)
Hypsugopox virus gasdermin (pseudogene)	MK860688.1:c133573-132651

## Sheet: C1_tree
Vertebrate pyrin domain containing proteins
Protein	Accession
POP1 (Human)	NP_690865.1
ASC (Human)	NP_660183.1
Danio PYD protein	NP_001104231.1
ASC (Danio)	Q9I9N6.1
PYDC2 (Human)	NP_001076777.1
AIM2 (Mouse)	NP_001013801.2
IFI203 (Mouse)	BAE43039.1
Danio CASPb	NP_690840.2
Danio CASPa	NP_571580.1
M013L family
Protein	Accession
M013L	NP_051727.1
S013L	NP_051902.1
Deerpox M013L homolog	YP_227401.1
Yaba M013L homolog	NP_073403.1
Tanapox M013L homolog	ABQ43490.1
Swinepox m013L homolog	NP_570174.1
C1L family
Protein	Accession
Vaccinia C1 protein	P21036.1
Buffalopox C1 homolog	QCY53926.1
Cowpox C1 homolog	AGY97559.1
Rabbitpox C1 homolog	AAS49732.1
Horsepox C1 homolog	YP_010509239.1
Orthopox abatino C1 homolog	YP_010085697.1
Akhmeta virus C1 homolog	YP_010085480.1
Variola B22L (C1 homolog)	AAA69361.1
Monkeypox C1 homolog	YP_010377017.1
Alaskapox C1 homolog	QED21215.1
Volepox C1 homolog	YP_009281774.1
Skunkpox C1 homolog	YP_009282720.1
Raccoonpox C1 homolog	YP_009143336.1
NY014 poxvirus C1 homolog	YP_009408409.1
Murmansk poxvirus C1 homolog	YP_009408207.1
Yoka poxvirus C1 homolog	YP_004821365.1
