# Supplementary material for: Structural homology screens reveal host-derived poxvirus protein families impacting inflammasome activity
Source: Cell Rep. Author manuscript; Available in PMC 2023 Dec 12. (PMC10715236; doi:10.1016/j.celrep.2023.112878)
Supplement: 4 [file NIHMS1928244-supplement-4.xlsx]

## Sheet: Oligos
Cloning
OLIGO	SEQUENCE	NOTES
pCMV_hsGSDMD_N_R	CGTCAActcgagctaATCTGTCAAGAAATTGTGGAG	PCR off of gBlock for full-length GSDMD.
pCMV_hsGSDMD_C_F	gacctctagaaccATGGAACAAAAACTCATCTCAGAAGAGGATCTGggttctGGGGTCCCCGCTGAAG	PCR off of gBlock for full-length GSDMD
pCMV_hsGSDMD_C_R	CGTCAACTCGAGctaATGGGGTTCTTGGCTAAGACCGGAC	PCR off of gBlock for full-length GSDMD
pEF-Flag_F	gaatCCCGGGaccatggactacaaagacg	For all FLAG-tagged constructs (C1)
pEF-C1_R	CCACTAgcggccgcctaTTTGCTCATAAGTTCCTTC	For C1 full length and C1 BCL2 domain
C1_PYD_r	CATAgcggccgcctaGAGTATAGCAAATCTGACTGCTG	used with pEF-Flag_F
C1_bcl2_fwd1	gacgacaagGGTGGAGGTGGTACCatgGACAAAATGACCGAGGATATTAAGC	first PCR for BCL2 domain cloning: used with with pEF_C1_R
C1_bcl2_fwd2	gacctctagaaccatggactacaaagacgatgacgacaagGGTGGAGG	second PCR for BCL2 domain cloning: used with pEF_C1_R, had to add a third PCR round (pEF_C1_R) to add correct cut site due to mistake in cloning design
cop_donor_c1_5pF	gctcaagcttttcatcctttgataattttccaaattc	Used VC2 DNA as template to paste into cut pUC19_muGFP_A47_donor vector
cop_donor_c1_5pR	gctaCAATTGtttttttataaaaaatattgaatatataaacctttac	Used VC2 DNA as template to paste into cut pUC19_muGFP_A47_donor vector
cop_donor_c1_3pF	gcttCTCGAGttatttatttttcaccatatagatcaatcattagatc	Used VC2 DNA as template to paste into cut pUC19_muGFP_A47_donor vector
cop_donor_c1_3pR	gctaGAGCTCttcaaatgtttcattaactacgtg	Used VC2 DNA as template to paste into cut pUC19_muGFP_A47_donor vector
pSB146_flag_F_xhoI	gactctcgagaccatggactacaaagacgatgacgacaagGGTtct	Used to clone the GSDMD NTD into pSB146
pSB146_gsdmd_N_R	CGTAAGCGGCCGCctaATCTGTCAAGAAATTGTGGAG	Used to clone the GSDMD NTD into pSB146
pRS405_eGFP_F_XbaI	gacctctagaaccATGGTGAGCAAGGGCGAGG	Used to clone eGFP into pRS405
pRS405_eGFP_R_XhoI	CGTCAActcgagctaTTACTTGTACAGCTCGTCCATGCC	Used to clone eGFP into pRS405
ATTB_MycF_Uni	GGGGACAAGTTTGTACAAAAAAGCAGGCTTCaccATGGAACAAAAACTCATCTCAG	To clone Myc-tagged constructs (such as vaccinia A47) into Gateway-compatible vectors
ATTB_vGSDM_CTD_rev	GGGGACCACTTTGTACAAGAAAGCTGGGTTctaCACTGTCACGCAATAGAGCAG	To clone vaccinia A47 into Gateway-compatible vectors
pET_Duet_GSDMD_NTD_MCS1-F	tacgaattcaccATGGGTTCTGCGTTC	To clone the GSDMD NTD into MCS1 of pET_DUET
pET_Duet_GSDMD_NTD_MCS1-R	cgcaagcttCTAATCTGTCAAGAAATTGTGG	To clone the GSDMD NTD into MCS1 of pET_DUET
pET_Duet_GSDMD_CTD_MCS2-F	taccatatgaccATGGGGGTCCCCG	To clone into MCS2 of pET_DUET
pET_Duet_GSDMD_CTD_MCS2-R	ctccctaggCTAATGGGGTTCTTGGCT	To clone into MCS2 of pET_DUET
pET_Duet_eGFP_MCS2-F	taccatatgaccATGGTGAGCAAGGGC	To clone into MCS2 of pET_DUET
pET_Duet_eGFP_MCS2-R	ctccctaggTTACTTGTACAGCTCGTCC	To clone into MCS2 of pET_DUET
pET_Duet_vvA47_MCS2-F	gcgcatatgaccATGGGCAATAAAAACATTAAACC	To clone into MCS2 of pET_DUET
pET_Duet_vvA47_MCS2-R	tgacctaggCTACACTGTCACGCAATAGA	To clone into MCS2 of pET_DUET
PCR Genotyping for Recombinant Virus
OLIGO	SEQUENCE	NOTES
a47_5p_flank_PCRfwd	cgattaatgccccacgagac
a47_5p_flank_PCRrev_rec	GTGACCGTTTACGTCGCC	expect:250bp
a47_5p_flank_PCRrev_wt	gagcttagtccgtttgtccac	expect: 380bp
a47_3p_flank_PCRfwd_rec	GAGGACGTGACGGCTG
a47_3p_flank_PCRfwd_wt	ctgagaggtcaatacctaactcc	expect: 287bp
a47_3p_flank_PCRrev	cgtctacatgttctgccgtaac	expect: 191
c1_5p_flank_PCRfwd	cggagacgccgtaataatttcc	TM 57, for recomb: use with a47_5p_flank_PCRrev_rec: expect 270bp product, for WT use with c1_5p_flank_PCRfwd, expect 240bp product
c1_5p_flank_PCRrev_wt	cctacgataggacacgtaaaagc	TM56
c1_3p_flank_PCRfwd_wt	catcatctgtaagatttttgagatgtc	TM 54
c1_3p_flank_PCRrev	cgctaagcgaatgatcgc	TM 55, for rec use with a47_5p_flank_PCRrev_wt, expect 220bp product, for WT expect 240 (with c1_5p_flank_PCRrev_wt)
