# Supplementary material for: Structural homology screens reveal host-derived poxvirus protein families impacting inflammasome activity
Source: Cell Rep. Author manuscript; Available in PMC 2023 Dec 12. (PMC10715236; doi:10.1016/j.celrep.2023.112878)
Supplement: 5 [file NIHMS1928244-supplement-5.zip]

Archive with 8 entries (7 files):
- Data S1/
- Data S1/S5File_viral_assemblies.zip
- Data S1/S4File_scripts.zip
- Data S1/S1File_alphafold_models.zip
- Data S1/S3File_Alignments_and_Trees.docx
- __MACOSX/Data S1/._S3File_Alignments_and_Trees.docx
- Data S1/S2File_Screen_Results_Figures.pdf
- __MACOSX/Data S1/._S2File_Screen_Results_Figures.pdf
